# Supplementary material for: Compliance of Clinical Trial Protocols for Foods with Function Claims (FFC) in Japan: Consistency between Clinical Trial Registrations and Published Reports
Source: Nutrients. 2021 Dec 25;14(1):81. doi: 10.3390/nu14010081 (PMC8746435; doi:10.3390/nu14010081)
Supplement: Supplementary file 1 [file nutrients-14-00081-s001.zip]

Archive with 1 entries (1 files):
- nutrients-1502531-supplementary.xlsx
