# Supplementary material for: Compliance of Clinical Trial Protocols for Foods with Function Claims (FFC) in Japan: Consistency between Clinical Trial Registrations and Published Reports
Source: Nutrients. 2021 Dec 25;14(1):81. doi: 10.3390/nu14010081 (PMC8746435; doi:10.3390/nu14010081)
Supplement: Supplementary file 1 [file nutrients-14-00081-s001.zip › nutrients-1502531-supplementary.xlsx]

## Sheet: Table S1
Supplementary: Table S1. Characteristics of clinical trials* of the Food with Function Claims
No.**	Product Name	Food Business Operator	Classification of Food 1 Supplement 2 Processed Food 3 Fresh Produce	Functional Substance
D57	Uri Support	FANCL CORPORATION	1	Ampelopsin, Chitosan
D66	N‐acetylglucosamine Z	Q'SAI CO., LTD.	1	N-Acetylglucosamine
D87	Toushi kea	All Japan Mail Order Co., Ltd.	1	Carnivorous acid made from terminaria berylica
D99	Lactoferrin S	Sunstar Inc.	1	Lactoferrin
D100	POM Asitanokarada Kawachibankan	Ehime Beverage Inc.	2	Aura Puten
D120	Japanese Glucosamine	Yawata Corporation	1	Glucosamine hydrochloride, Chondroitin sulfate made from salmon cartilage , Sodium hyaluronate
D121	Table lab	Kenso Pharmaceutical Co., Ltd.	1	Carnivorous acid made from terminaria berylica
D126	SUNKINOU Krill Oil Plus	Sansei Pharmaceutical Co., Ltd.	1	Krill oil-derived EPA / DHA
D219	ACAPOLI SUGUR CARE	Acacia-No-Ki Co., Ltd.	1	Acacia bark-derived proanthocyanidins
D221	Luteolin uric acid down	DHC Corporation	1	Luteolin
D245	KAGOME Rabukaron	KAGOME CO., LTD.	1	Lactobacillus brevis KB290, β-carotene
D272	Metabarrier EXa	FUJIFILM Corporation	1	Salacinol, Indigestible dextrin (dietary fiber), Epigallocatechin gallate, Monoglucosylrutin
D278	KARADA CALPIS®500	Asahi Soft Drinks Co., Ltd.	2	10-Hydroxyoctadecanoic acid (10-HOA) made from lactic acid bacterium CP1563
D279	Yakult 1000	Yakult Honsha Co.,Ltd.	2	Lactobacillus casei Shirota (L. casei YIT 9029)
D299	Monowasurenzo	P Solution Co., Ltd.	1	Plasmalogen made form chicken
D303	Morinaga Cocoa Cacao90 sachet sticks	MORINAGA & CO., LTD.	2	Cacao flavanols, Cocoa lignin
D319	TAHEEBO NFD PREMIUM	TAHEEBO JAPAN CO.,LTD.	1	Polyphenols made from Taheebo
D324	The product has not been named in English yet.	DHC Corporation	1	Anthocyanin made form bilberry
D332	Anserine	FUJIFILM Corporation	1	Anserine
D347	masatsuonkeanihizanenrei	JELLICE CO.,LTD.	1	Collagen Tripeptide (GPHyp)
D349	SHIKISOUKAI	HIGASHIMARU SHOYU Co., LTD.	1	Fermented soybean polysaccharide (as soybean water-soluble dietary fiber)
D355	Sulforaphane	KAGOME CO., LTD.	1	Sulforaphane glucosinolate
D366	Plasmalogen PM	MARRIENE Co.,Ltd.	1	Plasmalogen made form chicken
D379	BlackGinger（capsule）	MARUZEN PHARMACEUTICALS CO., LTD.	1	Polymethoxyflavone made from black ginger
D401	Biwanohairi marugoto hakkoucha	CHARLE	1	Gallate-type catechins made from loquat leaf mixed fermented tea leaves (as EGCg), Catechin polymerized polyphenol made from loquat leaf mixed fermented tea leaves (as EGCg)
D414	Bthree	Morinaga Milk Industry Co., Ltd.	1	Bifidobacterium B-3 (B. breve)
D419	VAAM SMARTFIT WATER	Meiji Co., Ltd.	2	Alanine, Arginine, Phenylalanine Mixture
D421	Kirin KARADA FREE	Kirin Brewery Company, Limited	2	Bitter acid made from aged hops
D422	Uruhana	Doctor Resera Co., Ltd.	1	Soy isoflavone aglycone
D425	ALAPLUS FUKAINEMURI	SBI ALApromo Co., Ltd.	1	5-Aminolevulinic acid phosphate
D429	Morinaga Aloeyogurt Aloe-nochikara	Morinaga Milk Industry Co., Ltd.	2	Lophenol made from aloe, Cycloaltanol made from aloe
D458	Terminalia bellirica Tablet N	TOYO SHINYAKU Co., Ltd.	1	Carnivorous acid made from terminaria berylica
D460	Tsukuba Yamazakinoen-san Ajikan baisen gobō cha	Ajikan Co., Ltd.	2	Inulin, Chlorogenic acid
D461	Kokusan baisen gobo cha gobo no okage	Ajikan Co., Ltd.	2	Inulin, Chlorogenic acid
D472	Algal Dunaliella β-Carotene Capsule	NIKKEN SOHONSHA CORPORATION	1	Beta carotene from Dunaliella salina Will
D473	Blueberry & Lutein Alpha	Refre Co., Ltd.	1	Anthocyanin made form bilberry, Lutein
D475	Kenbimen Syokugonokettouchi wo osaeru Udon	SHIMADAYA CORPORATION	2	Ca alginate
D477	Kenbimen Syokugonokettouchi wo osaeru Tyuukamen	SHIMADAYA CORPORATION	2	Ca alginate
D478	Kenbimen Syokugonokettouchi wo osaeru Soba	SHIMADAYA CORPORATION	2	Ca alginate
D490	The product has not been named in English yet.	NIHON_YAKUSHIDO Co.,Ltd	1	Anserine
D508	Plum extract ume kouka	Nakano BC Co.、Ltd	2	Citric acid
D515	Kiokunoijini Theracurmin	Theravalues Corporation	1	Curcumin
D517	Safuran no rizumu	SBS Co., Ltd.	1	Crocin made from saffron, Safranal made from saffron
D538	Watanabe Oyster DHMBA Jelly	Watanabe Oyster Research Institute Co., Ltd.	2	3,5-dihydroxy-4-methoxybenzyl alcohol made from oyster meat extract supernatant
D549	Safuran no megumi	SBS Co., Ltd.	1	Crocin made from saffron, Safranal made from saffron
D583	Moist charge	Lion Corporation	1	Eriodictyol-6-C-Glucoside
D589	BF-1	Yakult Honsha Co.,Ltd.	2	B. Bifidum Y (B. Bifidum YIT 10347)
D596	PLASMALOGEN CLEAR	Irimajiri Create Co.,Ltd	1	Plasmalogen made form chicken
D653	Onaka ni eeru	White Food Industry Co., Ltd.	2	Lacticaseibacillus (L.paracasei, DSM19465)
D654	Safuran no nagomi	SBS Co., Ltd.	1	Crocin made from saffron, Safranal made from saffron
D671	Glucosamine Elastin Plus	HAPPINESS CLUB Co.Ltd.	1	Glucosamine hydrochloride, Elastin peptide made from bonito
D674	Kaiteki Oligo	Kitanotatsujin Corporation	2	Raffinose, Lactulose, Fructooligosaccharides, Isomaltooligosaccharides, α-cyclodextrin
D675	Kaichoshukan EX	API Co., Ltd.	1	Genkwanin 6-O-β-Primeberoside, Mangoerin
D677	Metabarrier Premium EX	FUJIFILM Corporation	1	Salacinol, Indigestible dextrin (dietary fiber), Epigallocatechin gallate, Monoglucosylrutin, Fluorotannin
E1	MANGOSTIA	NIPPON SHINYAKU CO.,LTD.	1	Rodantenon B
E4	Onaka kaicho sengen	Aishitooto Co., Ltd.	2	Indigestible dextrin (as dietary fiber), Galactooligosaccharide
E5	ACAPOLI SKIN CARE	Acacia-No-Ki Co., Ltd.	1	Acacia bark-derived proanthocyanidins
E9	Nyu-San-kin Helve* Yogurt Drink-type 100g	MEGMILK SNOW BRAND Co.,Ltd.	2	L. helveticus SBT2171 (lactic acid bacteria helve)
E16	Glucosamine plus chondroitin	Setagaya Natural Foods Co.,Ltd.	1	Glucosamine / Chondroitin sulfate derived from shark cartilage
E20	MOMOYA NO ITSUMOIKIIKI	MOMOYA CO., LTD.	2	Aged garlic extract (index component: S-allylcysteine, arginine)
E29	Tenshi no RaRa	Eminet Co.Ltd.	1	Collagen polypeptide made from fish scales
E44	MANGOSTIA	NIPPON SHINYAKU CO.,LTD.	1	Rodantenon B
E53	PURARICO Krill Oil	CHARLENE COSMETICS Co.,Ltd.	1	Krill oil-derived EPA / DHA
E58	Dietary F 500 billion lactic acid bacteria	M Foods Co., Ltd.	2	Lactic acid bacterium Enterococcus faecalis (EC-BabyM), Indigestible dextrin (dietary fiber)
E61	Krill Oil EX	Sansei Pharmaceutical Co., Ltd.	1	Krill oil-derived EPA / DHA
E63	A･E･D Krill Oil	Grand Sun Corp.	1	Krill oil-derived EPA / DHA
E84	Cozy Hands and Feet	FANCL CORPORATION	1	Piperines made from long peppers
E136	SLOW CALORIE SUGAR	Mitsui Sugar Co., Ltd.	2	Palatinose
E138	Blueberry from Northern Europe	Yawata Corporation	1	Anthocyanin made form bilberry
E156	NIHONーYAMANINJIN YN-1	MEIGEN Co.，Ltd	1	YN-1（Isoepoxy pterixin), Isopterixin
E176	Kitaguni No Megumi pure	Wellvenus Corp.,	1	Proteoglycan made from salmon nasal cartilage
E202	Rare Sugar Sweet	Matsutani Chemical Industry Co., Ltd	2	Rare sugar made from syrup containing rare sugar (psicose, sorbose, tagatose, allose)
E220	Kotsumitsudonoijiniyakudatsu origotousankarusiumu	San-ei Sucrochemical Co., Ltd.	2	Ca maltobionate
E259	Luteolin GOLD	AFC Co., Ltd.	1	Luteolin
E260	Luteolin START	AFC Co., Ltd.	1	Luteolin
E261	Chrysanthemum flower (luteolin) premium	AFC Co., Ltd.	1	Luteolin
E262	Care habits for high uric acid levels	Honzo Pharmaceutical Co., Ltd	1	Luteolin
E269	SUNKINOU Hoya Plus	Sansei Pharmaceutical Co., Ltd.	1	Plasmalogen made from ascidian
E292	Le plaisir	Shirokiya Co., Ltd.	1	Genkwanin 5-O-β-Primeberoside, Mangoerin
E294	Calolimit a	FANCL CORPORATION	1	Mulberry leaf Imine sugar, Chitosan, Tea flower saponin
E336	Uric acid help	All Japan Mail Order Co., Ltd.	1	Anserine
E339	Setagaya Natural Foods Co.,Ltd. Glucosamine plus chondroitin	Setagaya Natural Foods Co.,Ltd.	1	Glucosamine hydrochloride, Chondroitin sulfate made from shark cartilage
E353	Masulin jelly for care 60	Nippon Flour Mills Co., Ltd.	2	Maslinic acid
E373	Uri Support a	FANCL CORPORATION	1	Ampelopsin, Chitosan
E389	Nyosanchi ga takame no kata no taburetto (tsubu taipu)	Taisho Pharmaceutical Co.,Ltd.	1	Anserine
E390	Purine Care Tablet	Taisho Pharmaceutical Co.,Ltd.	1	Anserine
E396	Plasmalogen Plus	Sansei Pharmaceutical Co., Ltd.	1	Plasmalogen made from ascidian
E420	DIOSGENIN GOLD	ESILIO COMPANY LIMITED	1	Diosgenin
E463	Prussia 8	Aikei Co., Ltd.	1	Procyanidins B2 made from apple, Oleanolic acid
E506	ACAPOLI SKIN ITCHING CARE	Acacia-No-Ki Co., Ltd.	1	Acacia bark-derived proanthocyanidins
E546	meiji skin care Yogurt suhadanomikata	Meiji Co., Ltd.	2	L. delbrueckii subsp. Bulgaricus OLL 1247 and S. thermophilus 3078 (SC-2 lactic acid bacterium), Collagen peptide, Sphingomyelin
E547	AQUARIUS ACTIVE BODY	Coca-Cola (Japan) Co.,Ltd.	2	Psicose
E566	Morinaga Collagen Drink (Peach flavor)	MORINAGA & CO., LTD.	2	Collagen peptide
E567	Morinaga Collagen Drink (Lemon flavor)	MORINAGA & CO., LTD.	2	Collagen peptide
E596	Reitou Kenbimen Syokugonokettouchi wo osaeru Udon	SHIMADAYA CORPORATION	2	Ca alginate
E611	Anserine uric acid tablets	All Japan Mail Order Co., Ltd.	1	Anserine
E640	Calorie Shape	ATTENIR CORPORATION	1	Mulberry leaf Imine sugar, Chitosan, Tea flower saponin
E643	Kansetsu Smart	ATTENIR CORPORATION	1	Proteoglycan made from salmon nasal cartilage, Type II collagen made from salmon nasal cartilage
E709	Kennou Help EX	KOBAYASHI Pharmaceutical Co.,Ltd	1	Curcumin, Ferulic acid, Phosphatidylserine made form soybean
E717	The Wise Man's Uric Acid Management	Otsuka Pharmaceutical Co.,Ltd.	2	Phytic acid
E720	Wasabi sulfinyl Gold	KINJIRUSHI Co., Ltd.	1	6-methylsulfinylhexyl isothiocyanate made from hon-wasabi (6-MSITC)
E729	Paramylon of Micarea	MICAREA Co., Ltd	1	Paramylon made from Euglena gracilis EOD-1 strain (as β-1,3-glucan)
E730	hoya plasmalogen sokai	Kenkodo Co., Ltd.	1	Plasmalogen made from ascidian
E735	HYPERKALE	Yakult Health Foods Co.,Ltd.	2	Glucoraphanin
E745	Mental support COCOCARA-CARE	Asahi Calpis Wellness Co., Ltd.	1	CP2305 Lactobacillus gasseri (L. gasseri CP2305)
E746	KOTSUKOTSU-CARE	Asahi Calpis Wellness Co., Ltd.	1	Bacillus subtilis C-3102
E764	ＳＡＮＫＹＯ Anserine ＆ Uric Acid Value	Sankyo Co., Ltd.	1	Anserine
E769	Astaxanthin x brain	Genki Seikatsu Co., Ltd.	1	Astaxanthin
E773	The product has not been named in English yet.	Chlorella Food Hack Co., Ltd.	2	L. Lacticaseibacillus (L.paracasei, DSM19466)
E797	Easy Fiber Nyusankin Plus	KOBAYASHI Pharmaceutical Co.,Ltd	1	Indigestible dextrin (dietary fiber), Spore-forming lactic acid bacteria (Bacillus coagulans SANK70258), Fructooligosaccharide
E804	The product has not been named in English yet.	Kadoya Sesame Mills Incorporated	2	Sesamin, Sesamolin
E807	Moringa Genki Tablet	Taiyo-labo Co., Ltd.	1	Glucose moringin made from moringa seeds
E811	Suntheanine 200VF	Taiyo-labo Co., Ltd.	1	L-Theanine
E823	Easy Fiber Nyusankin Premium	KOBAYASHI Pharmaceutical Co.,Ltd	1	Indigestible dextrin (dietary fiber), Spore-forming lactic acid bacteria (Bacillus coagulans SANK70259), Fructooligosaccharide
E830	The product has not been named in English yet.	DHC Corporation	1	Delphinidin-3, 5-diglucoside
E831	Nyosan-guard	Eisai Co., Ltd.	1	Anserine
E860	Onaka yorokobu nyuusankin	White Food Industry Co., Ltd.	2	L. Lacticaseibacillus (L.paracasei, DSM19465)
E864	Calorie Cut b	FANCL CORPORATION	1	Mulberry leaf Imine sugar, Chitosan, Tea flower saponin, Polymethoxyflavone made from black ginger
F1	β Lactolin	KYOWA HAKKO BIO CO., LTD.	1	β-lactoferrin
F7	Nisshin Amaniyupurasu	The Nisshin OilliO Group, Ltd.	2	α-linolenic acid
F15	Placenta	Ginza stefany Inc.	1	Peptide made from pic placenta (glycine-leucine, leucine-glycine)
F36	Pinky FRESH	KOIKE-YA Inc.	1	Lactobacillus LS1 (Lactobacillus salivarius TI2711)
F47	EGAO DHA・EPA	EGAO Co., Ltd.	1	DHA, EPA
F51	Morinaga Aloeyogurt Aloe-nochikara a	Morinaga Milk Industry Co., Ltd.	2	Lophenol made from aloe, Cycloaltanol made from aloe
F60	Morinaga Aloeyogurt Aloe-nochikara b	Morinaga Milk Industry Co., Ltd.	2	Lophenol made from aloe, Cycloaltanol made from aloe
F93	PHYCONA Skin Moistlifting Tablet	DIC LIFETEC Co., Ltd.	1	Phycocyanin (C-phycocyanin, allophycocyanin)
F115	Puarun	Nippon Pharmaceutical Co., Ltd.	2	Gallic acid made from Pu'er tea
F121	Ninniku Ranou 229-55	Temahimado Co Ltd	1	Alliin (L-Alliin)
F122	Chuseishibo ga kininarukatano shikuwasa	Okinawa Agricultural Cooperative Association	2	Nobiletin, Tangeretin, Hesperidin, Narirutin
F129	Wellnasusapuri	Wernas Co., Ltd.	1	Choline ester made from eggplant (acetylcholine)
F232	TripleBarrier Green Apple flavor	NISSIN FOOD PRODUCTS CO., LTD.	2	Dietary fiber made from psyllium seed coat
F240	TripleBarrier Plain flavor	NISSIN FOOD PRODUCTS CO., LTD.	2	Dietary fiber made from psyllium seed coat
F257	Chondroitin power	Nippon Ham Co., Ltd.	1	Chondroitin sulfate made from pic
F262	KOTSUKOTSU-CARE	Asahi Group Foods, Ltd.	1	Bacillus subtilis C-3102
F263	Mental support COCOCARA-CARE	Asahi Group Foods, Ltd.	1	CP2305 Lactobacillus gasseri (L. gasseri CP2305)
F294	Mainichi kinishite	D-Join Pharmaceutical Co., Ltd.	1	Isoflavone made from kudzu flower (as tectrigenins)
F297	Passienol Drink Elast	MORINAGA & CO., LTD.	2	Piceatannol
F344	Low care	Real Net Co., Ltd.	1	Flavonoids from hawthorn (as hyperin), Capsaicin
F345	Rismitas	TAIHO PHARMACEUTICAL CO., LTD.	1	L-Citrulline
F413	minnanokuriru	ELLE ROSE Co., Ltd.	1	Krill oil-derived EPA / DHA
F497	Aomikaniri marugoto hakkoucha	CHARLE	1	Hesperidin made from mandarin orange mixed fermented tea leaves
F503	CALPIS KENKO-TSUHAN KOTSUKOTSU-CARE	Asahi Group Foods, Ltd.	1	Bacillus subtilis C-3102
F524	Lactic acid fermented beverage	CGC JAPAN CO.,LTD.	2	Lacticaseibacillus (L.paracasei, DSM19465)
F570	Lactoferrin DX	NRL Pharma Co., Ltd.	1	Lactoferrin
F582	The product has not been named in English yet.	Chlorella Food Hack Co., Ltd.	2	L. Lacticaseibacillus (L.paracasei, DSM19465)
F609	Luteolin uric acid level support	Prime Pharmaceutical GK	1	Luteolin
F623	Procyanidin	TOYO SHINYAKU Co., Ltd.	1	Procyanidins B1 and B3
F647	Koshi support EX	Q'SAI CO., LTD.	1	Astaxanthin, Piperines made from long peppers
F652	Takano Nokatsu Diosgenin	Takano Co.,Ltd.	1	Diosgenin
F682	KIOKU NO BANNIN	LS CORPORATION CO.,LTD.	1	Ergothioneine
F723	The product has not been named in English yet.	Mizuhashi Hojudo Pharmaceutical Co., Ltd.	1	Polymethoxyflavone made from black ginger
F772	YAMAMOTO OOMUGIWAKABA PURE POWDER	YAMAMOTO KANPOH PHARMACEUTICAL CO., LTD.	1	Dietary fiber made from young barley leaves
F803	Nou-Katsu Seven Amino	AJINOMOTO CO., INC.	1	7 essential amino acids [leucine, phenylalanine, lysine (as hydrochloride), isoleucine, histidine (as hydrochloride), valine, tryptophan]
F852	Paramylon of Micarea M	MICAREA Co., Ltd	1	Paramylon made from Euglena gracilis EOD-1 strain (as β-1,3-glucan)
F858	SLOW CALORIE SUGAR	Mitsui Sugar Co., Ltd.	2	Palatinose
F890	ALAPLUS MENTAL CARE	SBI ALApromo Co., Ltd.	1	5-Aminolevulinic acid phosphate
F891	ALAPLUS FUKAINEMURI MENTAL CARE	SBI ALApromo Co., Ltd.	1	5-Aminolevulinic acid phosphate
F894	Glasitol Premium	Japan Advanced Agri Co., Ltd.	1	Pinitol
F906	Pinky FRESH yogurt flavor	KOIKE-YA Inc.	1	Lactobacillus LS1 (Lactobacillus salivarius TI2711)
F907	Pinky FRESH grape flavor	KOIKE-YA Inc.	1	Lactobacillus LS1 (Lactobacillus salivarius TI2711)
F909	Pinky FRESH clean mint flavor	KOIKE-YA Inc.	1	Lactobacillus LS1 (Lactobacillus salivarius TI2711)
F957	Non-Alz Bee	Yamada Bee Company, Inc.	1	Propolis extract (index component: artepirin C, cryphorin), Curcumin, Flavonoid glycoside made from ginkgo biloba, Terpene lactone made from ginkgo biloba, Phosphatidylserine made from soybean
F1017	Kumazasa aojiru	Yuniaru Life Science Co., Ltd.	2	Holocellulose derived from Kumaizasa
F1043	Watashinochikara ENERGY	Kaneka Your Health Care Co., Ltd.	1	Reduced coenzyme Q10
G8	Watanabe Oyster DHMBA Jelly S	Watanabe Oyster Research Institute Co., Ltd.	2	3,5-dihydroxy-5-methoxybenzyl alcohol made from oyster meat extract supernatant
G112	Terminalia First Professional 3	Vitabrid Japan Inc.	1	Carnivorous acid made from terminaria berylica
G118	ALAPLUS GOLD HIROUKANKEIGEN	SBI ALApromo Co., Ltd.	1	5-Aminolevulinic acid phosphate
* Products withdrawn by the submitters were excluded.
** This number is an identification number on the CAA website.

## Sheet: Table S2
Supplementary: Table S2. Category of first author's name, language, and protocol compliance
The journal name , its IF, and article's published year and CTR name were removed and displayed randomly so that the notification would not be specified.
Category of first author	Language	T	P	I	C	O	S	IRB	Total
Academia	English	1	0	1	1	1	1	1	6
Academia	English	1	1	0	0	1	1	0	4
Academia	English	1	1	1	1	1	1	0	6
Academia	English	1	1	1	1	1	1	0	6
Academia	Japanese	0	1	0	0	0	1	0	2
Academia	English	1	1	1	1	1	1	1	7
Academia	English	1	0	0	0	1	0	0	2
Academia	Japanese	1	1	0	0	1	1	0	4
Academia	Japanese	1	1	0	0	1	1	0	4
Academia	Japanese	1	1	0	0	1	1	0	4
Academia	Japanese	1	1	0	0	0	1	1	4
Academia	English	0	1	0	0	1	1	0	3
Academia	English	1	1	0	0	0	1	0	3
Academia	English	1	1	0	0	0	1	0	3
Academia	English	1	1	0	0	1	1	1	5
Academia	English	1	1	0	0	1	1	0	4
Academia	Japanese	1	1	0	0	1	1	0	4
Academia	English	1	1	0	0	1	1	0	4
Academia	English	1	1	1	1	1	1	0	6
Academia	Japanese	1	1	0	0	1	1	1	5
For-Profit	Japanese	1	1	0	0	0	1	0	3
For-Profit	English	0	1	0	0	1	1	0	3
For-Profit	English	0	1	0	0	0	1	0	2
For-Profit	English	1	1	0	0	1	1	0	4
For-Profit	English	1	1	0	0	1	1	1	5
For-Profit	Japanese	0	1	0	0	1	1	0	3
For-Profit	Japanese	1	1	0	0	1	1	0	4
For-Profit	English	0	1	0	0	0	1	0	2
For-Profit	English	1	0	0	0	1	1	0	3
For-Profit	English	1	1	0	0	1	1	0	4
For-Profit	English	1	1	1	1	1	1	0	6
For-Profit	English	1	1	0	0	0	1	0	3
For-Profit	English	1	1	0	0	1	1	0	4
For-Profit	English	1	1	1	1	1	1	0	6
For-Profit	Japanese	1	1	0	0	0	1	1	4
For-Profit	Japanese	1	1	0	0	1	1	1	5
For-Profit	Japanese	0	1	0	0	0	1	0	2
For-Profit	Japanese	0	1	1	1	0	1	0	4
For-Profit	Japanese	0	1	1	1	1	1	0	5
For-Profit	Japanese	0	1	1	1	1	1	0	5
For-Profit	Japanese	1	0	0	0	0	1	0	2
For-Profit	English	0	1	0	0	1	1	0	3
For-Profit	English	0	1	0	0	1	1	1	4
For-Profit	English	0	1	0	0	1	1	1	4
For-Profit	English	1	1	0	0	1	1	0	4
For-Profit	English	0	1	0	0	1	1	0	3
For-Profit	English	0	1	0	0	0	1	0	2
For-Profit	English	1	0	0	0	0	1	0	2
For-Profit	English	1	1	0	0	0	1	0	3
For-Profit	English	1	1	0	0	0	1	0	3
For-Profit	English	0	0	0	0	1	1	0	2
For-Profit	English	0	1	0	0	1	1	0	3
For-Profit	English	1	1	0	0	0	1	0	3
For-Profit	English	1	1	0	0	0	1	0	3
For-Profit	English	1	1	0	0	1	1	0	4
For-Profit	English	1	1	0	0	1	1	0	4
For-Profit	Japanese	1	1	0	0	1	1	0	4
For-Profit	Japanese	1	1	1	1	0	1	0	5
For-Profit	Japanese	0	1	0	0	1	1	0	3
For-Profit	Japanese	1	1	1	1	1	1	0	6
For-Profit	Japanese	0	1	0	0	0	1	0	2
For-Profit	Japanese	0	1	0	0	0	1	0	2
For-Profit	Japanese	0	1	0	0	1	1	0	3
For-Profit	Japanese	0	1	0	0	1	1	0	3
For-Profit	Japanese	0	1	0	0	1	1	0	3
For-Profit	Japanese	0	1	0	0	0	1	1	3
For-Profit	Japanese	0	1	0	0	1	1	1	4
For-Profit	Japanese	1	1	0	0	0	1	0	3
For-Profit	Japanese	1	1	1	0	0	1	0	4
For-Profit	English	0	1	0	0	1	1	0	3
For-Profit	English	0	1	0	0	1	1	0	3
For-Profit	English	0	1	0	0	1	1	0	3
For-Profit	English	0	1	0	0	1	1	0	3
For-Profit	English	0	1	0	0	1	1	1	4
For-Profit	English	0	1	0	0	1	1	0	3
For-Profit	English	0	1	0	0	1	1	0	3
For-Profit	English	0	1	0	0	1	1	0	3
For-Profit	English	0	1	0	0	1	1	1	4
For-Profit	English	0	1	1	1	1	1	0	5
For-Profit	English	1	1	0	0	0	1	0	3
For-Profit	English	1	1	0	0	1	1	0	4
For-Profit	English	1	1	1	1	0	1	0	5
For-Profit	Japanese	0	1	1	0	0	1	0	3
For-Profit	Japanese	0	1	0	0	0	1	1	3
For-Profit	Japanese	0	1	0	0	0	1	0	2
For-Profit	Japanese	0	1	0	0	1	1	0	3
For-Profit	Japanese	0	1	0	0	1	1	0	3
For-Profit	Japanese	0	1	0	0	1	0	1	3
For-Profit	Japanese	0	1	0	0	1	1	1	4
For-Profit	Japanese	0	1	0	0	1	1	1	4
For-Profit	Japanese	1	0	0	0	0	1	0	2
For-Profit	Japanese	1	1	0	0	1	1	0	4
For-Profit	Japanese	1	1	0	0	1	1	0	4
For-Profit	English	0	1	0	0	1	1	1	4
For-Profit	English	0	1	0	0	1	1	1	4
For-Profit	English	1	1	0	0	1	1	1	5
For-Profit	English	0	1	0	0	1	1	1	4
For-Profit	Japanese	1	1	0	0	0	1	1	4
For-Profit	Japanese	0	1	0	0	1	1	1	4
For-Profit	Japanese	0	1	0	0	1	1	1	4
For-Profit	Japanese	1	1	0	0	1	1	1	5
For-Profit	Japanese	1	1	0	0	1	1	1	5
For-Profit	Japanese	0	1	0	0	0	1	1	3
